# Supplementary material for: A 16S RNA Analysis of Yangzhou Geese with Varying Body Weights: Gut Microbial Difference and Its Correlation with Body Weight Parameters
Source: Animals (Basel). 2024 Jul 12;14(14):2042. doi: 10.3390/ani14142042 (PMC11273403; doi:10.3390/ani14142042)
Supplement: Supplementary file 1 [file animals-14-02042-s001.zip]

Archive with 1 entries (1 files):
- animals-3091417 supplementary.pdf
